# Supplementary material for: Integrated transcriptome and metabolome analysis of salinity tolerance in response to foliar application of choline chloride in rice (Oryza sativa L.)
Source: Front Plant Sci. 2024 Aug 1;15:1440663. doi: 10.3389/fpls.2024.1440663 (PMC11324541; doi:10.3389/fpls.2024.1440663)
Supplement: Supplementary file 1 [file Table_1.xlsx]

## Sheet: Sheet1
	Table S1. Basic information about transcriptomic data
	Sample	Total Raw Reads (M)	Total Clean Reads (M)	Total Clean Bases(Gb)	Clean Reads Q30(%)	Clean Reads Q20(%)	Total Mapping Genome Ratio(%)	Total Mapping Gene Ratio(%)
	HCK_1	45.57	44.88	6.73	92.41	97.04	90.42	77.86
	HCK_2	45.57	44.75	6.71	92.53	97.09	90.12	77.6
	HCK_3	45.57	44.87	6.73	92.47	97.06	90.44	77.64
	HS_1	45.57	43.92	6.59	92.28	96.97	90.01	76.75
	HS_2	45.57	43.94	6.59	92.44	97.06	90.17	76.55
	HS_3	47.33	45.45	6.82	92.41	97.03	90.02	76.78
	HCC_1	45.57	44.54	6.68	92.44	97.05	90.07	77.43
	HCC_2	45.57	44.54	6.68	92.69	97.15	90.27	77.45
	HCC_3	45.57	44.42	6.66	92.66	97.13	90.07	77.47
	HSCC_1	47.33	45.28	6.79	92.91	97.25	90.21	76.56
	HSCC_2	45.57	43.92	6.59	92.44	97.06	90.42	78.02
	HSCC_3	45.57	43.86	6.58	92.5	97.06	90.31	77.45
	WCK_1	45.57	43.97	6.6	92.96	97.25	90.44	77.35
	WCK_2	47.33	45.48	6.82	92.52	97.09	90.21	77.17
	WCK_3	47.33	45.47	6.82	92.41	97.04	89.69	77.11
	WS_1	45.57	44	6.6	91.99	96.87	90.43	78.33
	WS_2	39.91	36.78	5.52	91.98	96.88	90.23	78
	WS_3	47.33	44.22	6.63	91.95	96.88	90.15	78.24
	WCC_1	47.33	45.46	6.82	92.61	97.12	90.19	77.77
	WCC_2	47.33	45.46	6.82	92.72	97.18	90.33	77.55
	WCC_3	45.57	43.86	6.58	92.32	97.01	90.22	77.66
	WSCC_1	45.95	42.28	6.34	92	96.88	90	77.72
	WSCC_2	45.57	44	6.6	92.48	97.08	90.39	77.26
	WSCC_3	49.08	44.92	6.74	92.69	97.18	90.08	76.73
