# Supplementary material for: Integrated transcriptome and metabolome analysis of salinity tolerance in response to foliar application of choline chloride in rice (Oryza sativa L.)
Source: Front Plant Sci. 2024 Aug 1;15:1440663. doi: 10.3389/fpls.2024.1440663 (PMC11324541; doi:10.3389/fpls.2024.1440663)
Supplement: Supplementary file 2 [file Table_2.xlsx]

## Sheet: Sheet1
	Table S2. Primers used in qRT-PCR analyses
	Gene ID or name	Primer sequences (5' to 3')
	Os04g0459500-F	CATCATCAGCAACGCCTC
	Os04g0459500-R	GATGCCGAACTTCTGGTC
	Os03g0386800-F	AATATGCTGTTCGTTGAC
	Os03g0386800-R	TTGATGAGGAATATGTATGC
	Os04g0396800-F	GGTGAGGAATGAGTATAGC
	Os04g0396800-R	TCAGTGGAGTAGGAGAAG
	Os01g0720500-F	CTCAAGGTGAAGGAGATCAAGAA
	Os01g0720500-R	GACGATGGCCTGGACGAA
	Os05g0496200-F	CGATTGTCTGAACTTCTC
	Os05g0496200-R	CTTCTCCTCTTCCTTGTA
	Os09g0287000-F	AACGACTATGGCGACAAG
	Os09g0287000-R	CTTCTTCTTCTTCTTCATCTTC
	Os09g36220-F	CAAGCCTGACCACAAGAA
	Os09g36220-R	GGAATCAAGTTGCCATCATTAG
	Os09g0537700-F	CTAATTCTTGGCTTACTTG
	Os09g0537700-R	CACATGAGGATGAGATAA
	Os12g0189400-F	AAAGTCCCATTCATCTCAG
	Os12g0189400-R	TCACCATTTCCAGAAGAC
	Os12g17600-F	AAGGTCGGATTCGTCTAC
	Os12g17600-R	CCCAACGCCTTGATAGTGC
	Os12g0292400-F	CAAGGTCGGATTCGTCTA
	Os12g0292400-R	TTCCACATGGTCCAGTAC
	Os09g0286600-F	GTCTCCTCCTCCTCCTCCTC
	Os09g0286600-R	CAACAACGACATGCTGACCG
	actin(nei)-F	TGTTCCAGCCATCTCTTG
	actin(nei)-R	TCCTTATATCTACATCACACTTCA
	UBQ5(nei)-F	GTATTCCACCTGTTCAGC
	UBQ5(nei)-R	ACCTTCAATGTTGTAATCCTT
