# Supplementary material for: Integrated transcriptome and metabolome analysis of salinity tolerance in response to foliar application of choline chloride in rice (Oryza sativa L.)
Source: Front Plant Sci. 2024 Aug 1;15:1440663. doi: 10.3389/fpls.2024.1440663 (PMC11324541; doi:10.3389/fpls.2024.1440663)
Supplement: Supplementary file 3 [file Table_3.xlsx]

## Sheet: Sheet1
HCC vs HCK
KEGG_A_class	KEGG_B_class	Pathway	Gene_HCK-vs-HCC (377)	Gene_All (4920)	Gene_Pvalue	Gene_Qvalue	Metabolite_HCK-vs-HCC (29)	Metabolite_All (155)	Metabolite_Pvalue	Metabolite_Qvalue	Pathway ID	Genes	K_IDs	Metabolites	C_IDs
Metabolism	Global and overview maps	Metabolic pathways	245	2287	4.27627e-14	4.66114e-12	18	87	0.307632	0.530042	ko01100	ncbi_4346596(LOC4346596);ncbi_4347638(LOC4347638);ncbi_4347891(LOC4347891);ncbi_4327329(LOC4327329);ncbi_4347311(LOC4347311);ncbi_4346803(LOC4346803);ncbi_4347172(LOC4347172);ncbi_107276062(LOC107276062);ncbi_9269515(LOC9269515);ncbi_4346989(LOC4346989);ncbi_4347531(LOC4347531);ncbi_4347545(LOC4347545);ncbi_4324176(LOC4324176);ncbi_4346547(LOC4346547);ncbi_9269832(LOC9269832);ncbi_4348299(LOC4348…	K00208+K01784+K01240+K09589+K01810+K08912+K14085+K00306+K00083+K00083+K00162+K01188+K00031+K19269+K22389+K05280+K00430+K15397+K00281+K07407+K01623+K13600+K07407+K00789+K00799+K00814+K20547+K00799+K02492+K14379+K05359+K11817+K01835+K01079+K01114+K01859+K00001+K18857+K02155+K00128+K08916+K01673+K00616+K01648+K18592+K00430+K01602+K01859+K00547+K01209+K00029+K01738+K00454+K08912+K08081+K14156+K00626+…	0.817_146.06925_pos(D-(-)-Glutamine);0.858_135.05447_pos(Adenine);1.125_138.03190_pos(Salicylic acid);1.177_151.04957_pos(Guanine);1.214_220.08493_pos(L-5-Hydroxytryptophan);3.402_219.11218_pos(trans-Zeatin);3.942_464.09587_pos(Quercetin-3尾-D-glucoside);4.03_154.02680_pos(Gentisic acid);9.26_206.05815_pos(Sinapinic acid);0.799_146.06899_neg(D-(-)-Glutamine);0.842_146.02127_neg(2-Oxoglutaric acid)…	C00819+C00147+C00805+C00242+C00643+C00371+C05623+C00628+C00482+C00819+C00026+C00122+C00493+C00158+C00417+C08491+C18218+C00628
Metabolism	Global and overview maps	Biosynthesis of secondary metabolites	160	1279	3.54415e-13	1.93156e-11	12	62	0.513175	0.687655	ko01110	ncbi_4346596(LOC4346596);ncbi_4327329(LOC4327329);ncbi_4347672(LOC4347672);ncbi_4347311(LOC4347311);ncbi_4347172(LOC4347172);ncbi_9269515(LOC9269515);ncbi_4346989(LOC4346989);ncbi_4347531(LOC4347531);ncbi_4347545(LOC4347545);ncbi_4324176(LOC4324176);ncbi_4346547(LOC4346547);ncbi_9269832(LOC9269832);ncbi_4348299(LOC4348299);ncbi_4347962(LOC4347962);ncbi_4348874(LOC4348874);ncbi_4325932(LOC4325932)…	K00208+K09589+K22013+K01810+K14085+K00083+K00083+K00162+K01188+K00031+K19269+K22389+K05280+K00430+K15397+K00281+K01623+K13600+K00789+K02492+K05359+K01835+K01079+K01114+K01859+K00001+K18857+K00128+K00616+K01648+K00430+K01602+K01859+K18693+K00547+K01738+K00454+K07024+K08081+K00626+K01803+K00696+K13606+K01733+K00430+K04035+K01087+K05894+K01114+K00128+K18368+K15086+K00430+K13064+K10775+K01193+K07513+…	1.125_138.03190_pos(Salicylic acid);3.402_219.11218_pos(trans-Zeatin);3.942_464.09587_pos(Quercetin-3尾-D-glucoside);8.446_288.06339_pos(Eriodictyol);9.26_206.05815_pos(Sinapinic acid);0.842_146.02127_neg(2-Oxoglutaric acid);0.877_116.01089_neg(Fumaric acid);1.114_174.05260_neg(Shikimic acid);1.156_192.02676_neg(Citric acid);1.159_174.01618_neg(cis-Aconitic acid);14.069_210.12540_neg(Jasmonic acid…	C00805+C00371+C05623+C05631+C00482+C00026+C00122+C00493+C00158+C00417+C08491+C05631
Metabolism	Biosynthesis of other secondary metabolites	Phenylpropanoid biosynthesis	39	229	1.13822e-06	3.10165e-05	1	12	0.924941	0.924941	ko00940	ncbi_9269515(LOC9269515);ncbi_4346989(LOC4346989);ncbi_4347545(LOC4347545);ncbi_4347962(LOC4347962);ncbi_4326375(LOC4326375);ncbi_4351703(LOC4351703);ncbi_4324554(LOC4324554);ncbi_4328684(LOC4328684);ncbi_4326969(LOC4326969);ncbi_4330034(LOC4330034);ncbi_4330036(LOC4330036);ncbi_4328842(LOC4328842);ncbi_4328485(LOC4328485);ncbi_4326716(LOC4326716);ncbi_4329959(LOC4329959);ncbi_4328552(LOC4328552)…	K00083+K00083+K01188+K00430+K12355+K00430+K00430+K18368+K00430+K13064+K10775+K00430+K01904+K00430+K13065+K00083+K00430+K05350+K05349+K01188+K00430+K01188+K01188+K05350+K00430+K09754+K00430+K00430+K00430+K00588+K01904+K00430+K00430+K00430+K00430+K01188+K09753+K01188+K00430	9.26_206.05815_pos(Sinapinic acid)	C00482
Metabolism	Biosynthesis of other secondary metabolites	Flavonoid biosynthesis	10	26	1.08005e-05	0.000235452	2	11	0.647551	0.761157	ko00941	ncbi_4348299(LOC4348299);ncbi_4349607(LOC4349607);ncbi_4351321(LOC4351321);ncbi_4329959(LOC4329959);ncbi_4334588(LOC4334588);ncbi_4334886(LOC4334886);ncbi_4337100(LOC4337100);ncbi_4337101(LOC4337101);ncbi_4339188(LOC4339188);ncbi_4340240(LOC4340240)	K05280+K01859+K01859+K13065+K01859+K23180+K08695+K08695+K09754+K00588	8.446_288.06339_pos(Eriodictyol);8.45_288.06292_neg(Eriodictyol)	C05631+C05631
Metabolism	Global and overview maps	Carbon metabolism	37	269	0.000275761	0.00300579	3	5	0.0456484	0.191153	ko01200	ncbi_4347311(LOC4347311);ncbi_4347531(LOC4347531);ncbi_4324176(LOC4324176);ncbi_4346547(LOC4346547);ncbi_4325932(LOC4325932);ncbi_4325027(LOC4325027);ncbi_4348524(LOC4348524);ncbi_4350964(LOC4350964);ncbi_4327239(LOC4327239);ncbi_4351966(LOC4351966);ncbi_4324717(LOC4324717);ncbi_4352839(LOC4352839);ncbi_4326136(LOC4326136);ncbi_4325211(LOC4325211);ncbi_4328435(LOC4328435);ncbi_4329518(LOC4329518)…	K01810+K00162+K00031+K19269+K00281+K01623+K00814+K01079+K00616+K01602+K00029+K01738+K00626+K01803+K00927+K01895+K00036+K00600+K00121+K00261+K01689+K00134+K00036+K00026+K15633+K03841+K00850+K00033+K03781+K01689+K00122+K01637+K01807+K01681+K01595+K00134+K00026	0.842_146.02127_neg(2-Oxoglutaric acid);0.877_116.01089_neg(Fumaric acid);1.156_192.02676_neg(Citric acid)	C00026+C00122+C00158
Metabolism	Global and overview maps	Biosynthesis of amino acids	31	237	0.00199939	0.0155667	3	10	0.280381	0.530042	ko01230	ncbi_4324176(LOC4324176);ncbi_4325027(LOC4325027);ncbi_4325163(LOC4325163);ncbi_4348524(LOC4348524);ncbi_4349157(LOC4349157);ncbi_4350964(LOC4350964);ncbi_4327239(LOC4327239);ncbi_4352839(LOC4352839);ncbi_4325211(LOC4325211);ncbi_4325651(LOC4325651);ncbi_4328435(LOC4328435);ncbi_4329450(LOC4329450);ncbi_4330732(LOC4330732);ncbi_4334048(LOC4334048);ncbi_4333014(LOC4333014);ncbi_4332506(LOC4332506)…	K00031+K01623+K00789+K00814+K05359+K01079+K00616+K01738+K01803+K01733+K00927+K01652+K00891+K00600+K01626+K01953+K01689+K00928+K00826+K00134+K15633+K00264+K00850+K01953+K01689+K01626+K01807+K01687+K01681+K00134+K12524	0.842_146.02127_neg(2-Oxoglutaric acid);1.114_174.05260_neg(Shikimic acid);1.156_192.02676_neg(Citric acid)	C00026+C00493+C00158
Metabolism	Amino acid metabolism	Tryptophan metabolism	10	58	0.0116232	0.0654748	1	4	0.567267	0.691034	ko00380	ncbi_4347172(LOC4347172);ncbi_4348072(LOC4348072);ncbi_4349966(LOC4349966);ncbi_4326136(LOC4326136);ncbi_4330149(LOC4330149);ncbi_4325177(LOC4325177);ncbi_4334382(LOC4334382);ncbi_4334958(LOC4334958);ncbi_4342124(LOC4342124);ncbi_4325198(LOC4325198)	K14085+K11817+K00128+K00626+K00128+K11816+K11817+K01426+K03781+K16903	1.214_220.08493_pos(L-5-Hydroxytryptophan)	C00643
Metabolism	Carbohydrate metabolism	Glyoxylate and dicarboxylate metabolism	12	76	0.0120137	0.0654748	3	4	0.0209319	0.127494	ko00630	ncbi_4346547(LOC4346547);ncbi_4325932(LOC4325932);ncbi_4351966(LOC4351966);ncbi_4326136(LOC4326136);ncbi_4329518(LOC4329518);ncbi_4334048(LOC4334048);ncbi_4339682(LOC4339682);ncbi_4342124(LOC4342124);ncbi_4341069(LOC4341069);ncbi_4343441(LOC4343441);ncbi_9270306(LOC9270306);ncbi_4345657(LOC4345657)	K19269+K00281+K01602+K00626+K01895+K00600+K00026+K03781+K00122+K01637+K01681+K00026	0.842_146.02127_neg(2-Oxoglutaric acid);1.156_192.02676_neg(Citric acid);1.159_174.01618_neg(cis-Aconitic acid)	C00026+C00158+C00417
Metabolism	Metabolism of other amino acids	Taurine and hypotaurine metabolism	3	8	0.0186896	0.097008	1	1	0.187097	0.445243	ko00430	ncbi_4324525(LOC4324525);ncbi_4324526(LOC4324526);ncbi_4333932(LOC4333932)	K18592+K00681+K01580	0.842_146.02127_neg(2-Oxoglutaric acid)	C00026
Metabolism	Lipid metabolism	Arachidonic acid metabolism	3	11	0.0463729	0.180523	1	4	0.567267	0.691034	ko00590	ncbi_4324525(LOC4324525);ncbi_4330235(LOC4330235);ncbi_4336627(LOC4336627)	K18592+K00432+K00432	10.371_343.23585_pos(2,3-Dinor-8-epi-prostaglandin F2伪)	C14794
Environmental Information Processing	Signal transduction	Plant hormone signal transduction	24	240	0.10462	0.335399	3	5	0.0456484	0.191153	ko04075	ncbi_4349090(LOC4349090);ncbi_4324182(LOC4324182);ncbi_4352660(LOC4352660);ncbi_4327465(LOC4327465);ncbi_4325515(LOC4325515);ncbi_4323871(LOC4323871);ncbi_9271608(LOC9271608);ncbi_4328647(LOC4328647);ncbi_9270643(LOC9270643);ncbi_4330957(LOC4330957);ncbi_4332548(LOC4332548);ncbi_4332374(LOC4332374);ncbi_4333666(LOC4333666);ncbi_4333017(LOC4333017);ncbi_107278750(LOC107278750);ncbi_9270267(LOC9270…	K14488+K14497+K14498+K14497+K14484+K14484+K14488+K14515+K14496+K13413+K14496+K14497+K14508+K14498+K14514+K14431+K14486+K14492+K14498+K14431+K13449+K14484+K14489+K14486	1.125_138.03190_pos(Salicylic acid);3.402_219.11218_pos(trans-Zeatin);14.069_210.12540_neg(Jasmonic acid)	C00805+C00371+C08491
Metabolism	Global and overview maps	2-Oxocarboxylic acid metabolism	7	54	0.115957	0.336287	3	10	0.280381	0.530042	ko01210	ncbi_4324176(LOC4324176);ncbi_4348524(LOC4348524);ncbi_4329450(LOC4329450);ncbi_4334794(LOC4334794);ncbi_4336645(LOC4336645);ncbi_4346318(LOC4346318);ncbi_9270306(LOC9270306)	K00031+K00814+K01652+K00928+K00826+K01687+K01681	0.842_146.02127_neg(2-Oxoglutaric acid);1.156_192.02676_neg(Citric acid);1.159_174.01618_neg(cis-Aconitic acid)	C00026+C00158+C00417
Metabolism	Carbohydrate metabolism	Pyruvate metabolism	10	86	0.119906	0.336287	1	2	0.340176	0.530042	ko00620	ncbi_4347172(LOC4347172);ncbi_4347531(LOC4347531);ncbi_4349966(LOC4349966);ncbi_4324717(LOC4324717);ncbi_4326136(LOC4326136);ncbi_4330149(LOC4330149);ncbi_4329518(LOC4329518);ncbi_4339682(LOC4339682);ncbi_4345387(LOC4345387);ncbi_4345657(LOC4345657)	K14085+K00162+K00128+K00029+K00626+K00128+K01895+K00026+K01595+K00026	0.877_116.01089_neg(Fumaric acid)	C00122
Metabolism	Amino acid metabolism	Lysine degradation	6	46	0.136676	0.346457	1	4	0.567267	0.691034	ko00310	ncbi_4347172(LOC4347172);ncbi_107276062(LOC107276062);ncbi_4349966(LOC4349966);ncbi_4326136(LOC4326136);ncbi_4330149(LOC4330149);ncbi_4335844(LOC4335844)	K14085+K00306+K00128+K00626+K00128+K11426	0.842_146.02127_neg(2-Oxoglutaric acid)	C00026
Metabolism	Amino acid metabolism	Histidine metabolism	3	20	0.194077	0.438196	1	3	0.465241	0.636145	ko00340	ncbi_4347172(LOC4347172);ncbi_4349966(LOC4349966);ncbi_4330149(LOC4330149)	K14085+K00128+K00128	0.842_146.02127_neg(2-Oxoglutaric acid)	C00026
Metabolism	Carbohydrate metabolism	Ascorbate and aldarate metabolism	6	52	0.205027	0.438196	1	2	0.340176	0.530042	ko00053	ncbi_4347172(LOC4347172);ncbi_4349966(LOC4349966);ncbi_4329643(LOC4329643);ncbi_4330149(LOC4330149);ncbi_4344397(LOC4344397);ncbi_4346078(LOC4346078)	K14085+K00128+K00434+K00128+K00434+K00434	0.842_146.02127_neg(2-Oxoglutaric acid)	C00026
Metabolism	Amino acid metabolism	Alanine, aspartate and glutamate metabolism	6	52	0.205027	0.438196	3	4	0.0209319	0.127494	ko00250	ncbi_4348524(LOC4348524);ncbi_4334405(LOC4334405);ncbi_4333932(LOC4333932);ncbi_4332506(LOC4332506);ncbi_4339561(LOC4339561);ncbi_4340706(LOC4340706)	K00814+K00261+K01580+K01953+K00264+K01953	0.842_146.02127_neg(2-Oxoglutaric acid);0.877_116.01089_neg(Fumaric acid);1.156_192.02676_neg(Citric acid)	C00026+C00122+C00158
Metabolism	Lipid metabolism	alpha-Linolenic acid metabolism	6	52	0.205027	0.438196	3	8	0.170533	0.445243	ko00592	ncbi_9269832(LOC9269832);ncbi_4350054(LOC4350054);ncbi_4352505(LOC4352505);ncbi_4325705(LOC4325705);ncbi_4331150(LOC4331150);ncbi_4345993(LOC4345993)	K22389+K18857+K00454+K05894+K07513+K00454	16.627_294.21952_pos(13(S)-HOTrE);14.069_210.12540_neg(Jasmonic acid);16.006_294.21905_neg(13(S)-HOTrE)	C16316+C08491+C16316
Metabolism	Carbohydrate metabolism	Citrate cycle (TCA cycle)	6	58	0.282992	0.54116	4	5	0.0044542	0.0596863	ko00020	ncbi_4347531(LOC4347531);ncbi_4324176(LOC4324176);ncbi_9272295(LOC9272295);ncbi_4339682(LOC4339682);ncbi_9270306(LOC9270306);ncbi_4345657(LOC4345657)	K00162+K00031+K01648+K00026+K01681+K00026	0.842_146.02127_neg(2-Oxoglutaric acid);0.877_116.01089_neg(Fumaric acid);1.156_192.02676_neg(Citric acid);1.159_174.01618_neg(cis-Aconitic acid)	C00026+C00122+C00158+C00417
Metabolism	Amino acid metabolism	Lysine biosynthesis	2	14	0.291889	0.54855	1	1	0.187097	0.445243	ko00300	ncbi_4334794(LOC4334794);ncbi_4345328(LOC4345328)	K00928+K12524	0.842_146.02127_neg(2-Oxoglutaric acid)	C00026
Metabolism	Metabolism of terpenoids and polyketides	Zeatin biosynthesis	3	28	0.364162	0.630058	2	3	0.0900466	0.317533	ko00908	ncbi_4326515(LOC4326515);ncbi_4336630(LOC4336630);ncbi_4336683(LOC4336683)	K00279+K13495+K13495	0.858_135.05447_pos(Adenine);3.402_219.11218_pos(trans-Zeatin)	C00147+C00371
Metabolism	Carbohydrate metabolism	Butanoate metabolism	3	29	0.385628	0.637003	2	3	0.0900466	0.317533	ko00650	ncbi_4326136(LOC4326136);ncbi_4329450(LOC4329450);ncbi_4333932(LOC4333932)	K00626+K01652+K01580	0.842_146.02127_neg(2-Oxoglutaric acid);0.877_116.01089_neg(Fumaric acid)	C00026+C00122
Metabolism	Amino acid metabolism	Tyrosine metabolism	4	41	0.385708	0.637003	3	10	0.280381	0.530042	ko00350	ncbi_4350055(LOC4350055);ncbi_4350054(LOC4350054);ncbi_4331894(LOC4331894);ncbi_4340945(LOC4340945)	K00001+K18857+K00121+K00276	4.03_154.02680_pos(Gentisic acid);0.877_116.01089_neg(Fumaric acid);4.041_154.02644_neg(Gentisic acid)	C00628+C00122+C00628
Metabolism	Amino acid metabolism	Phenylalanine metabolism	4	41	0.385708	0.637003	2	18	0.891487	0.918918	ko00360	ncbi_4330034(LOC4330034);ncbi_4330036(LOC4330036);ncbi_4334958(LOC4334958);ncbi_4340945(LOC4340945)	K13064+K10775+K01426+K00276	1.125_138.03190_pos(Salicylic acid);0.877_116.01089_neg(Fumaric acid)	C00805+C00122
Metabolism	Nucleotide metabolism	Purine metabolism	8	93	0.420842	0.684654	2	12	0.697808	0.763554	ko00230	ncbi_4348230(LOC4348230);ncbi_4334671(LOC4334671);ncbi_4333895(LOC4333895);ncbi_107277292(LOC107277292);ncbi_4341777(LOC4341777);ncbi_4344386(LOC4344386);ncbi_4344179(LOC4344179);ncbi_4345281(LOC4345281)	K01835+K01933+K01835+K01952+K02083+K01490+K01488+K01951	0.858_135.05447_pos(Adenine);1.177_151.04957_pos(Guanine)	C00147+C00242
Metabolism	Carbohydrate metabolism	C5-Branched dibasic acid metabolism	1	7	0.427877	0.685132	3	4	0.0209319	0.127494	ko00660	ncbi_4329450(LOC4329450)	K01652	0.842_146.02127_neg(2-Oxoglutaric acid);0.844_174.01620_neg(trans-Aconitic acid);1.159_174.01618_neg(cis-Aconitic acid)	C00026+C02341+C00417
Metabolism	Metabolism of cofactors and vitamins	Nicotinate and nicotinamide metabolism	2	19	0.433708	0.685132	1	3	0.465241	0.636145	ko00760	ncbi_4347891(LOC4347891);ncbi_4335862(LOC4335862)	K01240+K00763	0.877_116.01089_neg(Fumaric acid)	C00122
Metabolism	Biosynthesis of other secondary metabolites	Flavone and flavonol biosynthesis	1	8	0.471779	0.69769	1	11	0.906014	0.919741	ko00944	ncbi_4348299(LOC4348299)	K05280	3.942_464.09587_pos(Quercetin-3尾-D-glucoside)	C05623
Metabolism	Amino acid metabolism	Phenylalanine, tyrosine and tryptophan biosynthesis	4	50	0.540466	0.755266	1	7	0.772861	0.809089	ko00400	ncbi_4349157(LOC4349157);ncbi_4330732(LOC4330732);ncbi_4333014(LOC4333014);ncbi_4343946(LOC4343946)	K05359+K00891+K01626+K01626	1.114_174.05260_neg(Shikimic acid)	C00493
Metabolism	Amino acid metabolism	Arginine biosynthesis	2	34	0.746906	0.913318	2	2	0.0340176	0.175321	ko00220	ncbi_4348524(LOC4348524);ncbi_4334405(LOC4334405)	K00814+K00261	0.842_146.02127_neg(2-Oxoglutaric acid);0.877_116.01089_neg(Fumaric acid)	C00026+C00122
Metabolism	Carbohydrate metabolism	Pentose and glucuronate interconversions	2	68	0.971379	1	1	2	0.340176	0.530042	ko00040	ncbi_4332569(LOC4332569);ncbi_4346217(LOC4346217)	K01051+K00008	0.842_146.02127_neg(2-Oxoglutaric acid)	C00026
Metabolism	Energy metabolism	Oxidative phosphorylation	4	146	0.997001	1	1	4	0.567267	0.691034	ko00190	ncbi_4349890(LOC4349890);ncbi_4337563(LOC4337563);ncbi_4337608(LOC4337608);ncbi_4345078(LOC4345078)	K02155+K02155+K01507+K02135	0.877_116.01089_neg(Fumaric acid)	C00122
HSCC vs HS
KEGG_A_class	KEGG_B_class	Pathway	Gene_HS-vs-HSCC (1061)	Gene_All (4920)	Gene_Pvalue	Gene_Qvalue	Metabolite_HS-vs-HSCC (10)	Metabolite_All (155)	Metabolite_Pvalue	Metabolite_Qvalue	Pathway ID	Genes	K_IDs	Metabolites	C_IDs
Metabolism	Global and overview maps	Carbon metabolism	88	269	8.55737e-06	0.000271697	1	5	0.286803	0.469896	ko01200	ncbi_4326980(LOC4326980);ncbi_4347508(LOC4347508);ncbi_4347311(LOC4347311);ncbi_4347531(LOC4347531);ncbi_4324176(LOC4324176);ncbi_4347691(LOC4347691);ncbi_4346547(LOC4346547);ncbi_4327493(LOC4327493);ncbi_4349114(LOC4349114);ncbi_4325932(LOC4325932);ncbi_4348582(LOC4348582);ncbi_4350964(LOC4350964);ncbi_4326312(LOC4326312);ncbi_4350881(LOC4350881);ncbi_4327189(LOC4327189);ncbi_4349897(LOC4349897)…	K00382+K01783+K01810+K00162+K00031+K01803+K19269+K15633+K02437+K00281+K00850+K01079+K18121+K00232+K15919+K01623+K00033+K00600+K00616+K00627+K01602+K01602+K01602+K00029+K00600+K00162+K00626+K00029+K00600+K00232+K15893+K01895+K01647+K00121+K00036+K03781+K00600+K00297+K00026+K01610+K00162+K01681+K01913+K01807+K03841+K01689+K00863+K01807+K01100+K11517+K00134+K00036+K01638+K05298+K00161+K01895+K19269+…	0.877_116.01089_neg(Fumaric acid)	C00122
Metabolism	Carbohydrate metabolism	Starch and sucrose metabolism	46	160	0.0180616	0.229383	2	4	0.0210726	0.469896	ko00500	ncbi_4347903(LOC4347903);ncbi_4347311(LOC4347311);ncbi_4346917(LOC4346917);ncbi_4346981(LOC4346981);ncbi_4347800(LOC4347800);ncbi_4346656(LOC4346656);ncbi_4347545(LOC4347545);ncbi_9268563(LOC9268563);ncbi_4346527(LOC4346527);ncbi_4349141(LOC4349141);ncbi_4349417(LOC4349417);ncbi_4348230(LOC4348230);ncbi_4325448(LOC4325448);ncbi_4324810(LOC4324810);ncbi_4324364(LOC4324364);ncbi_4330221(LOC4330221)…	K01177+K01810+K16055+K16055+K00963+K00975+K01188+K01193+K01193+K01194+K01177+K01835+K07024+K00688+K00696+K01087+K01193+K16055+K01179+K05349+K00688+K00695+K01188+K01177+K00703+K01188+K00844+K01188+K16055+K16055+K18447+K00695+K00700+K01188+K00703+K01188+K00844+K05350+K19892+K13679+K00705+K16055+K00696+K00847+K01188+K01087	0.811_342.11550_neg(伪,伪-Trehalose);1.029_342.11547_neg(D-(+)-Trehalose)	C01083+C01083
Metabolism	Carbohydrate metabolism	Pyruvate metabolism	25	86	0.061152	0.417361	1	2	0.125262	0.469896	ko00620	ncbi_4326980(LOC4326980);ncbi_4347172(LOC4347172);ncbi_4347531(LOC4347531);ncbi_4349966(LOC4349966);ncbi_4351678(LOC4351678);ncbi_4324717(LOC4324717);ncbi_4352803(LOC4352803);ncbi_4326136(LOC4326136);ncbi_4326769(LOC4326769);ncbi_4329518(LOC4329518);ncbi_4332736(LOC4332736);ncbi_4334274(LOC4334274);ncbi_4332293(LOC4332293);ncbi_4333564(LOC4333564);ncbi_4332593(LOC4332593);ncbi_4337361(LOC4337361)…	K00382+K14085+K00162+K00128+K00627+K00029+K00162+K00626+K00029+K01895+K01069+K00026+K01610+K00162+K01913+K18881+K01638+K00161+K01895+K00382+K01759+K00128+K00028+K00026+K01759	0.877_116.01089_neg(Fumaric acid)	C00122
Metabolism	Global and overview maps	Biosynthesis of secondary metabolites	291	1279	0.123174	0.568755	4	62	0.622784	0.704016	ko01110	ncbi_4346596(LOC4346596);ncbi_9269428(LOC9269428);ncbi_4326980(LOC4326980);ncbi_4327329(LOC4327329);ncbi_4347508(LOC4347508);ncbi_4347903(LOC4347903);ncbi_4347672(LOC4347672);ncbi_4347813(LOC4347813);ncbi_4347311(LOC4347311);ncbi_4347172(LOC4347172);ncbi_4346917(LOC4346917);ncbi_4346981(LOC4346981);ncbi_4347800(LOC4347800);ncbi_4346656(LOC4346656);ncbi_9269515(LOC9269515);ncbi_4346989(LOC4346989)…	K00208+K10717+K00382+K09589+K01783+K01177+K22013+K02291+K01810+K14085+K16055+K16055+K00963+K00975+K00083+K00083+K00162+K01188+K00031+K01803+K19269+K01193+K01193+K22389+K00318+K00001+K01194+K15633+K02437+K05280+K13496+K00281+K13600+K00940+K14423+K01177+K02492+K05359+K07513+K00850+K01835+K01653+K01079+K14424+K00232+K15919+K18857+K01623+K00033+K08081+K00128+K15728+K00600+K00616+K00660+K00627+K02291+…	0.811_342.11550_neg(伪,伪-Trehalose);0.877_116.01089_neg(Fumaric acid);1.029_342.11547_neg(D-(+)-Trehalose);8.45_288.06292_neg(Eriodictyol)	C01083+C00122+C01083+C05631
Metabolism	Carbohydrate metabolism	Citrate cycle (TCA cycle)	14	58	0.365013	0.977468	1	5	0.286803	0.469896	ko00020	ncbi_4326980(LOC4326980);ncbi_4347531(LOC4347531);ncbi_4324176(LOC4324176);ncbi_4351678(LOC4351678);ncbi_4352803(LOC4352803);ncbi_4328812(LOC4328812);ncbi_4334274(LOC4334274);ncbi_4332293(LOC4332293);ncbi_4333564(LOC4333564);ncbi_4331547(LOC4331547);ncbi_4334968(LOC4334968);ncbi_4337862(LOC4337862);ncbi_9270306(LOC9270306);ncbi_4345657(LOC4345657)	K00382+K00162+K00031+K00627+K00162+K01647+K00026+K01610+K00162+K01681+K00161+K00382+K01681+K00026	0.877_116.01089_neg(Fumaric acid)	C00122
Metabolism	Amino acid metabolism	Tryptophan metabolism	14	58	0.365013	0.977468	1	4	0.236222	0.469896	ko00380	ncbi_4326980(LOC4326980);ncbi_4347172(LOC4347172);ncbi_4323866(LOC4323866);ncbi_4349966(LOC4349966);ncbi_4326136(LOC4326136);ncbi_4325177(LOC4325177);ncbi_4331509(LOC4331509);ncbi_4334382(LOC4334382);ncbi_4334958(LOC4334958);ncbi_4337862(LOC4337862);ncbi_4342124(LOC4342124);ncbi_4340725(LOC4340725);ncbi_4325198(LOC4325198);ncbi_4344423(LOC4344423)	K00382+K14085+K00837+K00128+K00626+K11816+K03781+K11817+K01426+K00382+K03781+K00128+K16903+K22450	1.214_220.08493_pos(L-5-Hydroxytryptophan)	C00643
Metabolism	Nucleotide metabolism	Purine metabolism	21	93	0.445881	0.999999	1	12	0.564499	0.652309	ko00230	ncbi_4347182(LOC4347182);ncbi_4349403(LOC4349403);ncbi_4348230(LOC4348230);ncbi_4352460(LOC4352460);ncbi_4324764(LOC4324764);ncbi_4333171(LOC4333171);ncbi_4333815(LOC4333815);ncbi_4334671(LOC4334671);ncbi_4334932(LOC4334932);ncbi_4337890(LOC4337890);ncbi_4339815(LOC4339815);ncbi_107277292(LOC107277292);ncbi_4338879(LOC4338879);ncbi_4339996(LOC4339996);ncbi_4341777(LOC4341777);ncbi_4343883(LOC4343…	K00951+K00940+K01835+K00940+K00764+K00106+K01939+K01933+K13811+K00951+K00940+K01952+K00764+K18447+K02083+K00951+K18532+K01490+K01488+K00939+K01951	1.321_267.09613_neg(Adenosine)	C00212
Metabolism	Biosynthesis of other secondary metabolites	Flavonoid biosynthesis	6	26	0.501982	0.999999	1	11	0.531998	0.643347	ko00941	ncbi_4348304(LOC4348304);ncbi_4350636(LOC4350636);ncbi_4329959(LOC4329959);ncbi_4337100(LOC4337100);ncbi_4339188(LOC4339188);ncbi_4340240(LOC4340240)	K05280+K00660+K13065+K08695+K09754+K00588	8.45_288.06292_neg(Eriodictyol)	C05631
Metabolism	Amino acid metabolism	Tyrosine metabolism	8	41	0.685668	0.999999	2	10	0.127722	0.469896	ko00350	ncbi_4348152(LOC4348152);ncbi_4350054(LOC4350054);ncbi_4331130(LOC4331130);ncbi_4331017(LOC4331017);ncbi_4336153(LOC4336153);ncbi_4340945(LOC4340945);ncbi_4341957(LOC4341957);ncbi_4343673(LOC4343673)	K00001+K18857+K00121+K00811+K00276+K00276+K07253+K00276	0.877_116.01089_neg(Fumaric acid);4.041_154.02644_neg(Gentisic acid)	C00122+C00628
Metabolism	Carbohydrate metabolism	Butanoate metabolism	5	29	0.781493	0.999999	1	3	0.182434	0.469896	ko00650	ncbi_4350218(LOC4350218);ncbi_4326312(LOC4326312);ncbi_4326136(LOC4326136);ncbi_4329450(LOC4329450);ncbi_4332593(LOC4332593)	K01653+K18121+K00626+K01652+K01913	0.877_116.01089_neg(Fumaric acid)	C00122
Metabolism	Amino acid metabolism	Phenylalanine metabolism	7	41	0.81216	0.999999	1	18	0.720383	0.767036	ko00360	ncbi_4330036(LOC4330036);ncbi_4331017(LOC4331017);ncbi_4336153(LOC4336153);ncbi_4334958(LOC4334958);ncbi_4340945(LOC4340945);ncbi_4341957(LOC4341957);ncbi_4343673(LOC4343673)	K10775+K00811+K00276+K01426+K00276+K07253+K00276	0.877_116.01089_neg(Fumaric acid)	C00122
Metabolism	Amino acid metabolism	Alanine, aspartate and glutamate metabolism	9	52	0.820042	0.999999	1	4	0.236222	0.469896	ko00250	ncbi_4324764(LOC4324764);ncbi_4331017(LOC4331017);ncbi_4333815(LOC4333815);ncbi_4332506(LOC4332506);ncbi_4337272(LOC4337272);ncbi_4337229(LOC4337229);ncbi_4339561(LOC4339561);ncbi_4338879(LOC4338879);ncbi_4345962(LOC4345962)	K00764+K00811+K01939+K01953+K01915+K13051+K00264+K00764+K00830	0.877_116.01089_neg(Fumaric acid)	C00122
Environmental Information Processing	Membrane transport	ABC transporters	3	24	0.916861	0.999999	2	10	0.127722	0.469896	ko02010	ncbi_4324720(LOC4324720);ncbi_4325290(LOC4325290);ncbi_4328570(LOC4328570)	K05658+K05658+K05658	0.811_342.11550_neg(伪,伪-Trehalose);1.029_342.11547_neg(D-(+)-Trehalose)	C01083+C01083
Metabolism	Global and overview maps	Metabolic pathways	470	2287	0.950282	0.999999	8	87	0.10488	0.469896	ko01100	ncbi_4346596(LOC4346596);ncbi_9269428(LOC9269428);ncbi_4326980(LOC4326980);ncbi_4327329(LOC4327329);ncbi_4347182(LOC4347182);ncbi_4347508(LOC4347508);ncbi_4347903(LOC4347903);ncbi_4347813(LOC4347813);ncbi_4347319(LOC4347319);ncbi_4347311(LOC4347311);ncbi_4346803(LOC4346803);ncbi_4347172(LOC4347172);ncbi_4347099(LOC4347099);ncbi_4346917(LOC4346917);ncbi_107276062(LOC107276062);ncbi_4346981(LOC4346…	K00208+K10717+K00382+K09589+K00951+K01783+K01177+K02291+K00799+K01810+K08912+K14085+K03715+K16055+K00306+K16055+K00963+K09680+K00975+K00083+K00083+K00162+K01188+K08908+K01673+K00031+K00679+K01803+K19269+K01193+K01193+K22389+K00318+K00001+K01930+K01194+K15633+K02437+K05280+K00799+K00281+K07407+K00799+K00799+K00799+K13600+K00940+K07407+K14423+K00799+K02154+K00799+K00799+K01177+K02492+K00799+K14379+…	1.214_220.08493_pos(L-5-Hydroxytryptophan);0.811_342.11550_neg(伪,伪-Trehalose);0.877_116.01089_neg(Fumaric acid);1.029_342.11547_neg(D-(+)-Trehalose);1.321_267.09613_neg(Adenosine);1.768_242.08989_neg(Thymidine);18.841_272.23461_neg(16-Hydroxyhexadecanoic acid);4.041_154.02644_neg(Gentisic acid)	C00643+C01083+C00122+C01083+C00212+C00214+C18218+C00628
Metabolism	Amino acid metabolism	Arginine biosynthesis	3	34	0.986568	0.999999	1	2	0.125262	0.469896	ko00220	ncbi_4331017(LOC4331017);ncbi_4337272(LOC4337272);ncbi_4343164(LOC4343164)	K00811+K01915+K00818	0.877_116.01089_neg(Fumaric acid)	C00122
Metabolism	Nucleotide metabolism	Pyrimidine metabolism	6	55	0.987609	0.999999	1	3	0.182434	0.469896	ko00240	ncbi_4349403(LOC4349403);ncbi_4352460(LOC4352460);ncbi_4328991(LOC4328991);ncbi_4339815(LOC4339815);ncbi_4339675(LOC4339675);ncbi_4338981(LOC4338981)	K00940+K00940+K00876+K00940+K01937+K00761	1.768_242.08989_neg(Thymidine)	C00214
Metabolism	Metabolism of cofactors and vitamins	Nicotinate and nicotinamide metabolism	1	19	0.990193	0.999999	1	3	0.182434	0.469896	ko00760	ncbi_4335862(LOC4335862)	K00763	0.877_116.01089_neg(Fumaric acid)	C00122
Metabolism	Lipid metabolism	Cutin, suberine and wax biosynthesis	1	28	0.998911	0.999999	1	2	0.125262	0.469896	ko00073	ncbi_4340663(LOC4340663)	K17991	18.841_272.23461_neg(16-Hydroxyhexadecanoic acid)	C18218
Metabolism	Energy metabolism	Oxidative phosphorylation	11	146	0.999999	0.999999	1	4	0.236222	0.469896	ko00190	ncbi_4348218(LOC4348218);ncbi_4327833(LOC4327833);ncbi_4324151(LOC4324151);ncbi_4324593(LOC4324593);ncbi_9270776(LOC9270776);ncbi_4330852(LOC4330852);ncbi_4332431(LOC4332431);ncbi_4332854(LOC4332854);ncbi_4332270(LOC4332270);ncbi_4337176(LOC4337176);ncbi_4337608(LOC4337608)	K02154+K02147+K02133+K02140+K02113+K01507+K02109+K03955+K02154+K02149+K01507	0.877_116.01089_neg(Fumaric acid)	C00122
WCC vs WCK
KEGG_A_class	KEGG_B_class	Pathway	Gene_WCK-vs-WCC (724)	Gene_All (4920)	Gene_Pvalue	Gene_Qvalue	Metabolite_WCK-vs-WCC (23)	Metabolite_All (155)	Metabolite_Pvalue	Metabolite_Qvalue	Pathway ID	Genes	K_IDs	Metabolites	C_IDs
Metabolism	Global and overview maps	Carbon metabolism	85	269	3.60548e-13	4.36263e-11	1	5	0.557183	0.870997	ko01200	ncbi_4326980(LOC4326980);ncbi_4347311(LOC4347311);ncbi_4347204(LOC4347204);ncbi_4347531(LOC4347531);ncbi_4324176(LOC4324176);ncbi_4347691(LOC4347691);ncbi_4349114(LOC4349114);ncbi_4325932(LOC4325932);ncbi_4325027(LOC4325027);ncbi_4348524(LOC4348524);ncbi_4350881(LOC4350881);ncbi_4327400(LOC4327400);ncbi_4349897(LOC4349897);ncbi_4350528(LOC4350528);ncbi_4350456(LOC4350456);ncbi_4327239(LOC4327239)…	K00382+K01810+K01938+K00162+K00031+K01803+K02437+K00281+K01623+K00814+K00232+K01803+K01623+K00033+K00600+K00616+K01738+K01602+K01602+K01602+K01602+K00029+K01738+K01803+K00029+K00600+K15918+K15893+K00855+K00927+K01895+K00121+K00948+K00036+K00600+K00640+K00026+K01783+K05298+K00162+K01807+K03841+K01689+K01754+K01913+K01807+K01100+K00605+K11517+K00036+K05298+K13034+K19269+K00844+K00640+K01623+K01006+…	1.156_192.02676_neg(Citric acid)	C00158
Metabolism	Carbohydrate metabolism	Glyoxylate and dicarboxylate metabolism	33	76	1.14313e-09	3.45796e-08	1	4	0.477615	0.870997	ko00630	ncbi_4326980(LOC4326980);ncbi_4349114(LOC4349114);ncbi_4325932(LOC4325932);ncbi_4350456(LOC4350456);ncbi_4352014(LOC4352014);ncbi_4352016(LOC4352016);ncbi_4351966(LOC4351966);ncbi_4352021(LOC4352021);ncbi_4324773(LOC4324773);ncbi_4324401(LOC4324401);ncbi_4327981(LOC4327981);ncbi_4330649(LOC4330649);ncbi_4329518(LOC4329518);ncbi_4334048(LOC4334048);ncbi_4334274(LOC4334274);ncbi_4332592(LOC4332592)…	K00382+K02437+K00281+K00600+K01602+K01602+K01602+K01602+K00600+K15918+K15893+K01915+K01895+K00600+K00026+K01913+K01915+K22133+K00605+K11517+K19269+K01455+K00026+K03781+K01637+K00284+K11517+K14272+K11517+K01681+K00830+K00026+K11517	1.156_192.02676_neg(Citric acid)	C00158
Metabolism	Global and overview maps	Metabolic pathways	407	2287	8.56438e-09	2.07258e-07	15	87	0.235827	0.870997	ko01100	ncbi_4347638(LOC4347638);ncbi_4326980(LOC4326980);ncbi_4347182(LOC4347182);ncbi_4347813(LOC4347813);ncbi_4347311(LOC4347311);ncbi_4347242(LOC4347242);ncbi_4346803(LOC4346803);ncbi_4347099(LOC4347099);ncbi_107276062(LOC107276062);ncbi_4346981(LOC4346981);ncbi_4347800(LOC4347800);ncbi_4347204(LOC4347204);ncbi_4347680(LOC4347680);ncbi_4347328(LOC4347328);ncbi_4347531(LOC4347531);ncbi_4347166(LOC4347…	K01784+K00382+K00951+K02291+K01810+K23977+K08912+K03715+K00306+K16055+K00963+K01938+K09680+K01214+K00162+K08908+K00031+K01803+K01609+K00318+K00001+K01930+K08967+K00430+K02437+K00281+K07407+K00799+K02111+K01623+K01593+K13600+K00940+K07407+K01904+K00799+K00814+K20547+K00799+K00799+K00703+K01177+K10046+K02492+K05359+K11817+K01835+K00837+K14424+K00232+K01803+K01649+K01623+K00033+K11420+K00858+K00128+…	0.817_146.06925_pos(D-(-)-Glutamine);1.228_251.10191_pos(2'-Deoxyadenosine);1.768_126.04311_pos(Thymine);6.243_164.04735_pos(4-Coumaric acid);0.799_146.06899_neg(D-(-)-Glutamine);0.811_342.11550_neg(伪,伪-Trehalose);1.156_192.02676_neg(Citric acid);1.321_267.09613_neg(Adenosine);1.768_242.08989_neg(Thymidine);14.069_210.12540_neg(Jasmonic acid);16.8_280.23967_neg(Linoleic acid);4.041_154.02644_neg(…	C00819+C00559+C00178+C00811+C00819+C01083+C00158+C00212+C00214+C08491+C01595+C00628+C00255+C00601+C01494
Metabolism	Global and overview maps	Biosynthesis of secondary metabolites	238	1279	4.60125e-06	6.95939e-05	8	62	0.781917	0.870997	ko01110	ncbi_4326980(LOC4326980);ncbi_4347672(LOC4347672);ncbi_4347813(LOC4347813);ncbi_4347311(LOC4347311);ncbi_4346981(LOC4346981);ncbi_4347800(LOC4347800);ncbi_4347328(LOC4347328);ncbi_4347531(LOC4347531);ncbi_4324176(LOC4324176);ncbi_4347691(LOC4347691);ncbi_4346529(LOC4346529);ncbi_4349318(LOC4349318);ncbi_4348152(LOC4348152);ncbi_4347962(LOC4347962);ncbi_4349114(LOC4349114);ncbi_4325932(LOC4325932)…	K00382+K22013+K02291+K01810+K16055+K00963+K01214+K00162+K00031+K01803+K01609+K00318+K00001+K00430+K02437+K00281+K01623+K01593+K13600+K00940+K01904+K00703+K01177+K10046+K02492+K05359+K01835+K14424+K00232+K01803+K01649+K01623+K00033+K00128+K00600+K00616+K00696+K02291+K00940+K21568+K00430+K01738+K01602+K01602+K12502+K02303+K00549+K01602+K00547+K05356+K01602+K01738+K00454+K07024+K00227+K00901+K01803+…	6.243_146.03680_pos(Coumarin);6.243_164.04735_pos(4-Coumaric acid);0.811_342.11550_neg(伪,伪-Trehalose);1.156_192.02676_neg(Citric acid);14.069_210.12540_neg(Jasmonic acid);5.43_376.13783_neg(Riboflavin);6.562_194.05769_neg(Ferulic acid);8.45_288.06292_neg(Eriodictyol)	C05851+C00811+C01083+C00158+C08491+C00255+C01494+C05631
Metabolism	Global and overview maps	Biosynthesis of amino acids	55	237	0.000243669	0.00294839	1	10	0.809706	0.870997	ko01230	ncbi_4324176(LOC4324176);ncbi_4347691(LOC4347691);ncbi_4346529(LOC4346529);ncbi_4325027(LOC4325027);ncbi_4348524(LOC4348524);ncbi_4349157(LOC4349157);ncbi_4327400(LOC4327400);ncbi_4349745(LOC4349745);ncbi_4349897(LOC4349897);ncbi_4350456(LOC4350456);ncbi_4327239(LOC4327239);ncbi_4327819(LOC4327819);ncbi_4352832(LOC4352832);ncbi_4352839(LOC4352839);ncbi_4325211(LOC4325211);ncbi_4324773(LOC4324773)…	K00031+K01803+K01609+K01623+K00814+K05359+K01803+K01649+K01623+K00600+K00616+K01738+K00549+K01738+K01803+K00600+K00611+K00927+K01915+K01652+K00891+K00811+K01653+K00948+K00600+K00640+K01783+K00766+K00765+K01953+K01807+K01689+K01754+K00928+K01807+K00826+K01915+K13034+K01609+K00640+K01623+K00927+K12657+K00264+K00053+K00850+K01623+K00615+K01623+K14272+K01807+K00640+K01681+K00134+K01626	1.156_192.02676_neg(Citric acid)	C00158
Metabolism	Carbohydrate metabolism	Starch and sucrose metabolism	35	160	0.00865805	0.061625	1	4	0.477615	0.870997	ko00500	ncbi_4347311(LOC4347311);ncbi_4346981(LOC4346981);ncbi_4347800(LOC4347800);ncbi_4347328(LOC4347328);ncbi_4348711(LOC4348711);ncbi_4349417(LOC4349417);ncbi_4348230(LOC4348230);ncbi_4350151(LOC4350151);ncbi_4325448(LOC4325448);ncbi_4324364(LOC4324364);ncbi_4328274(LOC4328274);ncbi_4330221(LOC4330221);ncbi_4330971(LOC4330971);ncbi_4327593(LOC4327593);ncbi_4330709(LOC4330709);ncbi_4332724(LOC4332724)…	K01810+K16055+K00963+K01214+K00703+K01177+K01835+K00696+K07024+K00696+K07024+K01087+K16055+K01188+K00703+K01179+K00695+K16055+K05349+K00688+K00975+K01835+K01188+K01177+K01188+K00703+K05350+K00844+K01188+K16055+K01810+K16055+K19893+K00847+K00975	0.811_342.11550_neg(伪,伪-Trehalose)	C01083
Environmental Information Processing	Signal transduction	Plant hormone signal transduction	46	240	0.0316319	0.173975	1	5	0.557183	0.870997	ko04075	ncbi_4346736(LOC4346736);ncbi_4325078(LOC4325078);ncbi_4349090(LOC4349090);ncbi_4349411(LOC4349411);ncbi_4349747(LOC4349747);ncbi_4351462(LOC4351462);ncbi_4326541(LOC4326541);ncbi_4325503(LOC4325503);ncbi_4327465(LOC4327465);ncbi_4324201(LOC4324201);ncbi_4326166(LOC4326166);ncbi_4327315(LOC4327315);ncbi_4323871(LOC4323871);ncbi_4329677(LOC4329677);ncbi_4331008(LOC4331008);ncbi_4330838(LOC4330838)…	K14497+K14432+K14488+K14498+K14492+K14492+K14484+K14508+K14497+K14497+K14490+K14508+K14484+K14492+K14491+K14432+K14498+K14496+K13413+K14496+K14498+K14497+K14484+K14494+K14432+K14431+K13464+K14492+K14498+K14498+K14492+K14490+K14506+K14484+K14484+K14492+K13449+K14515+K14432+K14498+K14514+K14431+K13464+K14487+K14514+K14431	14.069_210.12540_neg(Jasmonic acid)	C08491
Metabolism	Nucleotide metabolism	Purine metabolism	20	93	0.0478981	0.241486	2	12	0.558587	0.870997	ko00230	ncbi_4347182(LOC4347182);ncbi_4349403(LOC4349403);ncbi_4348230(LOC4348230);ncbi_4352460(LOC4352460);ncbi_4352344(LOC4352344);ncbi_4324764(LOC4324764);ncbi_4329972(LOC4329972);ncbi_107276220(LOC107276220);ncbi_4333815(LOC4333815);ncbi_4333895(LOC4333895);ncbi_4337358(LOC4337358);ncbi_4334932(LOC4334932);ncbi_4337428(LOC4337428);ncbi_4336327(LOC4336327);ncbi_4337890(LOC4337890);ncbi_4339815(LOC4339…	K00951+K00940+K01835+K00940+K00942+K00764+K00759+K00948+K01939+K01835+K00939+K13811+K01466+K00759+K00951+K00940+K00951+K00940+K01488+K00939	1.228_251.10191_pos(2'-Deoxyadenosine);1.321_267.09613_neg(Adenosine)	C00559+C00212
Metabolism	Amino acid metabolism	Alanine, aspartate and glutamate metabolism	12	52	0.0707817	0.317207	1	4	0.477615	0.870997	ko00250	ncbi_4348524(LOC4348524);ncbi_4324764(LOC4324764);ncbi_4330649(LOC4330649);ncbi_4331017(LOC4331017);ncbi_4331798(LOC4331798);ncbi_4333815(LOC4333815);ncbi_4332506(LOC4332506);ncbi_4331779(LOC4331779);ncbi_4337272(LOC4337272);ncbi_4339561(LOC4339561);ncbi_4342210(LOC4342210);ncbi_4345962(LOC4345962)	K00814+K00764+K01915+K00811+K13566+K01939+K01953+K00827+K01915+K00264+K14272+K00830	1.156_192.02676_neg(Citric acid)	C00158
Metabolism	Global and overview maps	2-Oxocarboxylic acid metabolism	11	54	0.161019	0.546922	1	10	0.809706	0.870997	ko01210	ncbi_4324176(LOC4324176);ncbi_4348524(LOC4348524);ncbi_4349745(LOC4349745);ncbi_4329450(LOC4329450);ncbi_4331017(LOC4331017);ncbi_4329938(LOC4329938);ncbi_4334794(LOC4334794);ncbi_4336645(LOC4336645);ncbi_4339677(LOC4339677);ncbi_4342210(LOC4342210);ncbi_9270306(LOC9270306)	K00031+K00814+K01649+K01652+K00811+K01653+K00928+K00826+K00053+K14272+K01681	1.156_192.02676_neg(Citric acid)	C00158
Metabolism	Lipid metabolism	Biosynthesis of unsaturated fatty acids	6	28	0.221386	0.638558	2	6	0.217691	0.870997	ko01040	ncbi_4350881(LOC4350881);ncbi_4327738(LOC4327738);ncbi_4331150(LOC4331150);ncbi_4330523(LOC4330523);ncbi_4339846(LOC4339846);ncbi_4340986(LOC4340986)	K00232+K03921+K07513+K10256+K00232+K00232	14.637_302.22481_pos(Eicosapentaenoic acid);16.8_280.23967_neg(Linoleic acid)	C06428+C01595
Metabolism	Lipid metabolism	alpha-Linolenic acid metabolism	10	52	0.226926	0.638558	1	8	0.732226	0.870997	ko00592	ncbi_4350881(LOC4350881);ncbi_4352505(LOC4352505);ncbi_4325705(LOC4325705);ncbi_4331150(LOC4331150);ncbi_4328997(LOC4328997);ncbi_4328040(LOC4328040);ncbi_4331515(LOC4331515);ncbi_4335599(LOC4335599);ncbi_4339846(LOC4339846);ncbi_4340986(LOC4340986)	K00232+K00454+K05894+K07513+K10527+K10528+K10526+K00224+K00232+K00232	14.069_210.12540_neg(Jasmonic acid)	C08491
Metabolism	Amino acid metabolism	Phenylalanine metabolism	8	41	0.248563	0.683547	5	18	0.103117	0.870997	ko00360	ncbi_4348564(LOC4348564);ncbi_4330034(LOC4330034);ncbi_4331017(LOC4331017);ncbi_4336415(LOC4336415);ncbi_4336153(LOC4336153);ncbi_4338861(LOC4338861);ncbi_4341957(LOC4341957);ncbi_4343673(LOC4343673)	K01593+K13064+K00811+K10775+K00276+K10775+K07253+K00276	6.068_164.04736_pos(3-Hydroxycinnamic acid);6.243_164.04735_pos(4-Coumaric acid);6.071_120.05753_neg(Phenylacetaldehyde);6.071_164.04728_neg(3-Coumaric acid);6.562_150.06798_neg(Hydrocinnamic acid)	C12621+C00811+C00601+C12621+C05629
Metabolism	Metabolism of cofactors and vitamins	Riboflavin metabolism	4	18	0.267533	0.719368	1	3	0.384476	0.870997	ko00740	ncbi_4329733(LOC4329733);ncbi_4336633(LOC4336633);ncbi_4336286(LOC4336286);ncbi_4339017(LOC4339017)	K14652+K22912+K00794+K14652	5.43_376.13783_neg(Riboflavin)	C00255
Metabolism	Metabolism of cofactors and vitamins	Ubiquinone and other terpenoid-quinone biosynthesis	8	46	0.363476	0.801503	1	4	0.477615	0.870997	ko00130	ncbi_9272068(LOC9272068);ncbi_4352791(LOC4352791);ncbi_4330407(LOC4330407);ncbi_4331897(LOC4331897);ncbi_4327859(LOC4327859);ncbi_9270356(LOC9270356);ncbi_4343702(LOC4343702);ncbi_4345717(LOC4345717)	K01904+K12502+K01904+K23094+K01661+K23095+K12501+K01904	6.243_164.04735_pos(4-Coumaric acid)	C00811
Metabolism	Biosynthesis of other secondary metabolites	Isoquinoline alkaloid biosynthesis	4	21	0.374162	0.801503	1	6	0.625082	0.870997	ko00950	ncbi_4348564(LOC4348564);ncbi_4331017(LOC4331017);ncbi_4336153(LOC4336153);ncbi_4343673(LOC4343673)	K01593+K00811+K00276+K00276	6.243_164.04735_pos(4-Coumaric acid)	C00811
Metabolism	Amino acid metabolism	Tyrosine metabolism	7	41	0.399074	0.818439	2	10	0.453871	0.870997	ko00350	ncbi_4348152(LOC4348152);ncbi_4348564(LOC4348564);ncbi_4331130(LOC4331130);ncbi_4331017(LOC4331017);ncbi_4336153(LOC4336153);ncbi_4341957(LOC4341957);ncbi_4343673(LOC4343673)	K00001+K01593+K00121+K00811+K00276+K07253+K00276	6.243_164.04735_pos(4-Coumaric acid);4.041_154.02644_neg(Gentisic acid)	C00811+C00628
Metabolism	Carbohydrate metabolism	Citrate cycle (TCA cycle)	9	58	0.487837	0.90887	1	5	0.557183	0.870997	ko00020	ncbi_4326980(LOC4326980);ncbi_4347531(LOC4347531);ncbi_4324176(LOC4324176);ncbi_4334274(LOC4334274);ncbi_4333564(LOC4333564);ncbi_4339682(LOC4339682);ncbi_4344403(LOC4344403);ncbi_9270306(LOC9270306);ncbi_4345657(LOC4345657)	K00382+K00162+K00031+K00026+K00162+K00026+K00164+K01681+K00026	1.156_192.02676_neg(Citric acid)	C00158
Environmental Information Processing	Membrane transport	ABC transporters	3	24	0.707813	0.999989	1	10	0.809706	0.870997	ko02010	ncbi_4324720(LOC4324720);ncbi_4328570(LOC4328570);ncbi_4332438(LOC4332438)	K05658+K05658+K05658	0.811_342.11550_neg(伪,伪-Trehalose)	C01083
Metabolism	Biosynthesis of other secondary metabolites	Phenylpropanoid biosynthesis	29	229	0.839731	0.999989	3	12	0.254225	0.870997	ko00940	ncbi_4347962(LOC4347962);ncbi_9272068(LOC9272068);ncbi_4326375(LOC4326375);ncbi_4351703(LOC4351703);ncbi_4326376(LOC4326376);ncbi_4326970(LOC4326970);ncbi_4324554(LOC4324554);ncbi_4330407(LOC4330407);ncbi_4330034(LOC4330034);ncbi_4328842(LOC4328842);ncbi_4327593(LOC4327593);ncbi_4334200(LOC4334200);ncbi_4332175(LOC4332175);ncbi_4334114(LOC4334114);ncbi_4334116(LOC4334116);ncbi_4336415(LOC4336415)…	K00430+K01904+K12355+K00430+K12355+K00430+K00430+K01904+K13064+K00430+K01188+K00430+K00430+K05349+K01188+K10775+K00430+K13065+K01188+K05350+K01188+K10775+K00430+K00430+K00430+K00430+K09753+K01904+K00430	6.243_146.03680_pos(Coumarin);6.243_164.04735_pos(4-Coumaric acid);6.562_194.05769_neg(Ferulic acid)	C05851+C00811+C01494
Metabolism	Nucleotide metabolism	Pyrimidine metabolism	6	55	0.840011	0.999989	2	3	0.0577754	0.870997	ko00240	ncbi_4349403(LOC4349403);ncbi_4352460(LOC4352460);ncbi_4325937(LOC4325937);ncbi_4324465(LOC4324465);ncbi_4339815(LOC4339815);ncbi_4343275(LOC4343275)	K00940+K00940+K01489+K09903+K00940+K00940	1.768_126.04311_pos(Thymine);1.768_242.08989_neg(Thymidine)	C00178+C00214
Metabolism	Biosynthesis of other secondary metabolites	Flavonoid biosynthesis	2	26	0.913093	0.999989	1	11	0.83989	0.870997	ko00941	ncbi_4336306(LOC4336306);ncbi_4337101(LOC4337101)	K13065+K08695	8.45_288.06292_neg(Eriodictyol)	C05631
Metabolism	Lipid metabolism	Linoleic acid metabolism	1	16	0.922	0.999989	1	7	0.682955	0.870997	ko00591	ncbi_4352505(LOC4352505)	K00454	16.8_280.23967_neg(Linoleic acid)	C01595
WSCC vs WS
KEGG_A_class	KEGG_B_class	Pathway	Gene_WS-vs-WSCC (1001)	Gene_All (4920)	Gene_Pvalue	Gene_Qvalue	Metabolite_WS-vs-WSCC (19)	Metabolite_All (155)	Metabolite_Pvalue	Metabolite_Qvalue	Pathway ID	Genes	K_IDs	Metabolites	C_IDs
Metabolism	Global and overview maps	Metabolic pathways	538	2287	1.52075e-07	3.77146e-06	12	87	0.342918	0.71497	ko01100	ncbi_4347638(LOC4347638);ncbi_4326980(LOC4326980);ncbi_4327329(LOC4327329);ncbi_9269112(LOC9269112);ncbi_4347182(LOC4347182);ncbi_4347813(LOC4347813);ncbi_4347311(LOC4347311);ncbi_4347242(LOC4347242);ncbi_4346803(LOC4346803);ncbi_4347099(LOC4347099);ncbi_107276062(LOC107276062);ncbi_4347800(LOC4347800);ncbi_4347204(LOC4347204);ncbi_4347680(LOC4347680);ncbi_4346656(LOC4346656);ncbi_4346989(LOC4346…	K01784+K00382+K09589+K00878+K00951+K02291+K01810+K23977+K08912+K03715+K00306+K00963+K01938+K09680+K00975+K00083+K01214+K12524+K00162+K08908+K00921+K00031+K01803+K01735+K22389+K00318+K05280+K00001+K01930+K00814+K08967+K00430+K02437+K00799+K22588+K07407+K00799+K02111+K01623+K13600+K00940+K07407+K01904+K00814+K20547+K00799+K00703+K01177+K10046+K02492+K05359+K00218+K11817+K01835+K00630+K00913+K01809+…	0.817_146.06925_pos(D-(-)-Glutamine);1.097_299.15797_pos(Codeine);3.942_464.09587_pos(Quercetin-3尾-D-glucoside);4.03_154.02680_pos(Gentisic acid);0.799_146.06899_neg(D-(-)-Glutamine);0.811_342.11550_neg(伪,伪-Trehalose);1.185_181.07377_neg(L-Tyrosine);1.321_267.09613_neg(Adenosine);14.069_210.12540_neg(Jasmonic acid);3.956_464.09473_neg(Quercetin-3尾-D-glucoside);4.041_154.02644_neg(Gentisic acid);6…	C00819+C06174+C05623+C00628+C00819+C01083+C00082+C00212+C08491+C05623+C00628+C01494
Metabolism	Global and overview maps	Biosynthesis of secondary metabolites	319	1279	1.78761e-06	3.69439e-05	10	62	0.170822	0.71497	ko01110	ncbi_4326980(LOC4326980);ncbi_4327329(LOC4327329);ncbi_4347672(LOC4347672);ncbi_4347813(LOC4347813);ncbi_4347311(LOC4347311);ncbi_4347800(LOC4347800);ncbi_4346656(LOC4346656);ncbi_4346989(LOC4346989);ncbi_4347328(LOC4347328);ncbi_4346642(LOC4346642);ncbi_4347531(LOC4347531);ncbi_4324176(LOC4324176);ncbi_4347691(LOC4347691);ncbi_4347717(LOC4347717);ncbi_4346680(LOC4346680);ncbi_9269832(LOC9269832)…	K00382+K09589+K22013+K02291+K01810+K00963+K00975+K00083+K01214+K12524+K00162+K00031+K01803+K01735+K18693+K22389+K00318+K05280+K00001+K00430+K02437+K01623+K13600+K00940+K13545+K01904+K00703+K01177+K10046+K02492+K05359+K00218+K01835+K17911+K01809+K14424+K00232+K01803+K01649+K15919+K00001+K01623+K00033+K00128+K00600+K00616+K10046+K00696+K01647+K00844+K02291+K00940+K21568+K09840+K00430+K01738+K01602+…	1.097_299.15797_pos(Codeine);3.942_464.09587_pos(Quercetin-3尾-D-glucoside);8.446_288.06339_pos(Eriodictyol);0.811_342.11550_neg(伪,伪-Trehalose);1.185_181.07377_neg(L-Tyrosine);14.069_210.12540_neg(Jasmonic acid);3.956_464.09473_neg(Quercetin-3尾-D-glucoside);6.562_194.05769_neg(Ferulic acid);6.709_448.09991_neg(Astragalin);8.45_288.06292_neg(Eriodictyol)	C06174+C05623+C05631+C01083+C00082+C08491+C05623+C01494+C12249+C05631
Metabolism	Global and overview maps	Biosynthesis of amino acids	70	237	0.000360258	0.00406108	1	10	0.740793	0.856996	ko01230	ncbi_4346642(LOC4346642);ncbi_4324176(LOC4324176);ncbi_4347691(LOC4347691);ncbi_4347717(LOC4347717);ncbi_4348525(LOC4348525);ncbi_4325027(LOC4325027);ncbi_4348524(LOC4348524);ncbi_4349157(LOC4349157);ncbi_4327400(LOC4327400);ncbi_4349745(LOC4349745);ncbi_4349897(LOC4349897);ncbi_4350456(LOC4350456);ncbi_4327239(LOC4327239);ncbi_4350660(LOC4350660);ncbi_4327819(LOC4327819);ncbi_4351460(LOC4351460)…	K12524+K00031+K01803+K01735+K00814+K01623+K00814+K05359+K01803+K01649+K01623+K00600+K00616+K01647+K01738+K01649+K01738+K01803+K00600+K01733+K00611+K00134+K00927+K00815+K01915+K01652+K00891+K00811+K01653+K00948+K00600+K00640+K01783+K00640+K01681+K10206+K00765+K00215+K14682+K01953+K01807+K01754+K00928+K00615+K01807+K01915+K00850+K00058+K00134+K13034+K01609+K00640+K01623+K00927+K12657+K00264+K00053+…	1.185_181.07377_neg(L-Tyrosine)	C00082
Metabolism	Carbohydrate metabolism	Starch and sucrose metabolism	50	160	0.000618215	0.00638822	1	4	0.410557	0.71497	ko00500	ncbi_4347311(LOC4347311);ncbi_4347800(LOC4347800);ncbi_4346656(LOC4346656);ncbi_4347328(LOC4347328);ncbi_4348711(LOC4348711);ncbi_4349417(LOC4349417);ncbi_4348230(LOC4348230);ncbi_4350151(LOC4350151);ncbi_4326547(LOC4326547);ncbi_4325448(LOC4325448);ncbi_4326516(LOC4326516);ncbi_4324364(LOC4324364);ncbi_4328274(LOC4328274);ncbi_4324050(LOC4324050);ncbi_4330221(LOC4330221);ncbi_4327593(LOC4327593)…	K01810+K00963+K00975+K01214+K00703+K01177+K01835+K00696+K00844+K07024+K00844+K00696+K07024+K05350+K01087+K01188+K00703+K05350+K01179+K16055+K05350+K05349+K00688+K00975+K01835+K01188+K01810+K01177+K01188+K00703+K05350+K05350+K01193+K00844+K00703+K01188+K01188+K16055+K00695+K00696+K01810+K00975+K13679+K01087+K16055+K00847+K01188+K01087+K00975+K01177	0.811_342.11550_neg(伪,伪-Trehalose)	C01083
Metabolism	Metabolism of other amino acids	Cyanoamino acid metabolism	21	54	0.00127868	0.00964145	1	4	0.410557	0.71497	ko00460	ncbi_4350456(LOC4350456);ncbi_4324525(LOC4324525);ncbi_4324773(LOC4324773);ncbi_4330076(LOC4330076);ncbi_4330077(LOC4330077);ncbi_4324050(LOC4324050);ncbi_4327593(LOC4327593);ncbi_4334048(LOC4334048);ncbi_4333842(LOC4333842);ncbi_4333841(LOC4333841);ncbi_4334114(LOC4334114);ncbi_4334116(LOC4334116);ncbi_4337229(LOC4337229);ncbi_4336146(LOC4336146);ncbi_4335048(LOC4335048);ncbi_4336389(LOC4336389)…	K00600+K18592+K00600+K13035+K13035+K05350+K01188+K00600+K05350+K05350+K05349+K01188+K13051+K01188+K13034+K05350+K05350+K01188+K01455+K01188+K01188	1.185_181.07377_neg(L-Tyrosine)	C00082
Metabolism	Global and overview maps	2-Oxocarboxylic acid metabolism	15	54	0.118232	0.407244	1	10	0.740793	0.856996	ko01210	ncbi_4324176(LOC4324176);ncbi_4348525(LOC4348525);ncbi_4348524(LOC4348524);ncbi_4349745(LOC4349745);ncbi_4350660(LOC4350660);ncbi_4351460(LOC4351460);ncbi_4329450(LOC4329450);ncbi_4331017(LOC4331017);ncbi_4329938(LOC4329938);ncbi_4331547(LOC4331547);ncbi_4333177(LOC4333177);ncbi_4334794(LOC4334794);ncbi_4339677(LOC4339677);ncbi_4342210(LOC4342210);ncbi_9270306(LOC9270306)	K00031+K00814+K00814+K01649+K01647+K01649+K01652+K00811+K01653+K01681+K14682+K00928+K00053+K14272+K01681	1.185_181.07377_neg(L-Tyrosine)	C00082
Metabolism	Lipid metabolism	alpha-Linolenic acid metabolism	14	52	0.155685	0.495	1	8	0.657781	0.825726	ko00592	ncbi_9269832(LOC9269832);ncbi_4350881(LOC4350881);ncbi_4326503(LOC4326503);ncbi_4325705(LOC4325705);ncbi_4331150(LOC4331150);ncbi_4328997(LOC4328997);ncbi_4328040(LOC4328040);ncbi_4331515(LOC4331515);ncbi_4335599(LOC4335599);ncbi_4337904(LOC4337904);ncbi_4340486(LOC4340486);ncbi_4339846(LOC4339846);ncbi_4340986(LOC4340986);ncbi_4345994(LOC4345994)	K22389+K00232+K10527+K05894+K07513+K10527+K10528+K10526+K00224+K00232+K05894+K00232+K00232+K00454	14.069_210.12540_neg(Jasmonic acid)	C08491
Metabolism	Nucleotide metabolism	Purine metabolism	23	93	0.175008	0.542523	1	12	0.804477	0.878966	ko00230	ncbi_4347182(LOC4347182);ncbi_4349403(LOC4349403);ncbi_4348230(LOC4348230);ncbi_4352460(LOC4352460);ncbi_4324764(LOC4324764);ncbi_4329972(LOC4329972);ncbi_107276220(LOC107276220);ncbi_4333815(LOC4333815);ncbi_4333895(LOC4333895);ncbi_4337358(LOC4337358);ncbi_4334932(LOC4334932);ncbi_4337428(LOC4337428);ncbi_4336327(LOC4336327);ncbi_4337888(LOC4337888);ncbi_4337890(LOC4337890);ncbi_4339815(LOC4339…	K00951+K00940+K01835+K00940+K00764+K00759+K00948+K01939+K01835+K00939+K13811+K01466+K00759+K00951+K00951+K00940+K00948+K00951+K00940+K01488+K00873+K00939+K01951	1.321_267.09613_neg(Adenosine)	C00212
Metabolism	Biosynthesis of other secondary metabolites	Monobactam biosynthesis	4	12	0.214482	0.615555	1	2	0.230834	0.71497	ko00261	ncbi_4346642(LOC4346642);ncbi_4332231(LOC4332231);ncbi_4334794(LOC4334794);ncbi_4334932(LOC4334932)	K12524+K00215+K00928+K13811	1.185_181.07377_neg(L-Tyrosine)	C00082
Environmental Information Processing	Signal transduction	Plant hormone signal transduction	54	240	0.219492	0.615555	1	5	0.484725	0.71497	ko04075	ncbi_4325078(LOC4325078);ncbi_4349090(LOC4349090);ncbi_4348531(LOC4348531);ncbi_4324182(LOC4324182);ncbi_4349411(LOC4349411);ncbi_4349747(LOC4349747);ncbi_4351462(LOC4351462);ncbi_4352660(LOC4352660);ncbi_4325503(LOC4325503);ncbi_4324201(LOC4324201);ncbi_4324650(LOC4324650);ncbi_4327315(LOC4327315);ncbi_4329677(LOC4329677);ncbi_4330132(LOC4330132);ncbi_4330855(LOC4330855);ncbi_4328647(LOC4328647)…	K14432+K14488+K13464+K14497+K14498+K14492+K14492+K14498+K14508+K14497+K14487+K14508+K14492+K14488+K14488+K14515+K14491+K14432+K14509+K14498+K14496+K13413+K14496+K14498+K13449+K14484+K14494+K14432+K14431+K13464+K14497+K14492+K14498+K14509+K14498+K14492+K14490+K14506+K14484+K14497+K14496+K14432+K14492+K13449+K14515+K14432+K14498+K14431+K13464+K14487+K14514+K14431+K14432+K14431	14.069_210.12540_neg(Jasmonic acid)	C08491
Metabolism	Amino acid metabolism	Tyrosine metabolism	10	41	0.315286	0.737651	3	10	0.107604	0.71497	ko00350	ncbi_4348152(LOC4348152);ncbi_4350055(LOC4350055);ncbi_4351776(LOC4351776);ncbi_4329098(LOC4329098);ncbi_4331130(LOC4331130);ncbi_4331017(LOC4331017);ncbi_4336153(LOC4336153);ncbi_4340945(LOC4340945);ncbi_4341957(LOC4341957);ncbi_4343673(LOC4343673)	K00001+K00001+K01800+K00815+K00121+K00811+K00276+K00276+K07253+K00276	4.03_154.02680_pos(Gentisic acid);1.185_181.07377_neg(L-Tyrosine);4.041_154.02644_neg(Gentisic acid)	C00628+C00082+C00628
Metabolism	Biosynthesis of other secondary metabolites	Isoquinoline alkaloid biosynthesis	5	21	0.429853	0.904745	2	6	0.158385	0.71497	ko00950	ncbi_4329098(LOC4329098);ncbi_4331017(LOC4331017);ncbi_4336153(LOC4336153);ncbi_4340945(LOC4340945);ncbi_4343673(LOC4343673)	K00815+K00811+K00276+K00276+K00276	1.097_299.15797_pos(Codeine);1.185_181.07377_neg(L-Tyrosine)	C06174+C00082
Metabolism	Amino acid metabolism	Phenylalanine metabolism	9	41	0.460245	0.904745	2	18	0.683272	0.839855	ko00360	ncbi_4325632(LOC4325632);ncbi_4329098(LOC4329098);ncbi_4331017(LOC4331017);ncbi_4336415(LOC4336415);ncbi_4336153(LOC4336153);ncbi_4338861(LOC4338861);ncbi_4340945(LOC4340945);ncbi_4341957(LOC4341957);ncbi_4343673(LOC4343673)	K00074+K00815+K00811+K10775+K00276+K10775+K00276+K07253+K00276	1.185_181.07377_neg(L-Tyrosine);6.562_150.06798_neg(Hydrocinnamic acid)	C00082+C05629
Metabolism	Metabolism of cofactors and vitamins	Thiamine metabolism	5	22	0.473601	0.904745	1	2	0.230834	0.71497	ko00730	ncbi_9269112(LOC9269112);ncbi_4337358(LOC4337358);ncbi_4338768(LOC4338768);ncbi_4343443(LOC4343443);ncbi_4345177(LOC4345177)	K00878+K00939+K01662+K03146+K00939	1.185_181.07377_neg(L-Tyrosine)	C00082
Metabolism	Biosynthesis of other secondary metabolites	Flavonoid biosynthesis	5	26	0.633774	0.996372	2	11	0.401142	0.71497	ko00941	ncbi_4348299(LOC4348299);ncbi_4351321(LOC4351321);ncbi_4329959(LOC4329959);ncbi_4338409(LOC4338409);ncbi_4340240(LOC4340240)	K05280+K01859+K13065+K00487+K00588	8.446_288.06339_pos(Eriodictyol);8.45_288.06292_neg(Eriodictyol)	C05631+C05631
Metabolism	Metabolism of cofactors and vitamins	Ubiquinone and other terpenoid-quinone biosynthesis	8	46	0.746598	0.999999	1	4	0.410557	0.71497	ko00130	ncbi_9272068(LOC9272068);ncbi_4352791(LOC4352791);ncbi_4329098(LOC4329098);ncbi_4331897(LOC4331897);ncbi_4327859(LOC4327859);ncbi_9270356(LOC9270356);ncbi_4338409(LOC4338409);ncbi_4343702(LOC4343702)	K01904+K12502+K00815+K23094+K01661+K23095+K00487+K12501	1.185_181.07377_neg(L-Tyrosine)	C00082
Metabolism	Amino acid metabolism	Phenylalanine, tyrosine and tryptophan biosynthesis	8	50	0.826596	0.999999	1	7	0.607377	0.779027	ko00400	ncbi_4347717(LOC4347717);ncbi_4349157(LOC4349157);ncbi_4329098(LOC4329098);ncbi_4330732(LOC4330732);ncbi_4331017(LOC4331017);ncbi_4336102(LOC4336102);ncbi_4345872(LOC4345872);ncbi_4347875(LOC4347875)	K01735+K05359+K00815+K00891+K00811+K01609+K01626+K05359	1.185_181.07377_neg(L-Tyrosine)	C00082
Metabolism	Biosynthesis of other secondary metabolites	Flavone and flavonol biosynthesis	1	8	0.838174	0.999999	3	11	0.136374	0.71497	ko00944	ncbi_4348299(LOC4348299)	K05280	3.942_464.09587_pos(Quercetin-3尾-D-glucoside);3.956_464.09473_neg(Quercetin-3尾-D-glucoside);6.709_448.09991_neg(Astragalin)	C05623+C05623+C12249
Environmental Information Processing	Membrane transport	ABC transporters	3	24	0.893586	0.999999	1	10	0.740793	0.856996	ko02010	ncbi_4325158(LOC4325158);ncbi_4324720(LOC4324720);ncbi_4328570(LOC4328570)	K05658+K05658+K05658	0.811_342.11550_neg(伪,伪-Trehalose)	C01083
Metabolism	Biosynthesis of other secondary metabolites	Phenylpropanoid biosynthesis	39	229	0.915388	0.999999	2	12	0.447844	0.71497	ko00940	ncbi_4346989(LOC4346989);ncbi_4347962(LOC4347962);ncbi_9272068(LOC9272068);ncbi_4326375(LOC4326375);ncbi_4351703(LOC4351703);ncbi_4324556(LOC4324556);ncbi_4326376(LOC4326376);ncbi_4326970(LOC4326970);ncbi_4326273(LOC4326273);ncbi_4324050(LOC4324050);ncbi_4328684(LOC4328684);ncbi_4326969(LOC4326969);ncbi_4328842(LOC4328842);ncbi_4326716(LOC4326716);ncbi_4329959(LOC4329959);ncbi_4328552(LOC4328552)…	K00083+K00430+K01904+K12355+K00430+K00430+K12355+K00430+K00430+K05350+K18368+K00430+K00430+K00430+K13065+K00083+K01188+K00430+K05350+K05350+K05349+K01188+K10775+K00430+K01188+K05350+K05350+K00430+K01188+K00487+K01188+K10775+K00430+K00588+K00430+K00430+K00430+K01188+K00430	1.185_181.07377_neg(L-Tyrosine);6.562_194.05769_neg(Ferulic acid)	C00082+C01494
Genetic Information Processing	Translation	Aminoacyl-tRNA biosynthesis	15	115	0.985323	0.999999	1	5	0.484725	0.71497	ko00970	ncbi_4347821(LOC4347821);ncbi_4346920(LOC4346920);ncbi_4326551(LOC4326551);ncbi_9267455(LOC9267455);ncbi_4352408(LOC4352408);ncbi_4325717(LOC4325717);ncbi_4325653(LOC4325653);ncbi_4330908(LOC4330908);ncbi_4333345(LOC4333345);ncbi_4337996(LOC4337996);ncbi_9270869(LOC9270869);ncbi_9266147(LOC9266147);ncbi_9271247(LOC9271247);ncbi_4346171(LOC4346171);ncbi_4345200(LOC4345200)	K01883+K01869+K01867+K01873+K01889+K01893+K01886+K01870+K04567+K01886+K01870+K01872+K01866+K01880+K01868	1.185_181.07377_neg(L-Tyrosine)	C00082
